# Supplementary material for: Influence of Solid Oral Dosage Form Characteristics on Swallowability, Visual Perception, and Handling in Older Adults
Source: Pharmaceutics. 2023 Apr 21;15(4):1315. doi: 10.3390/pharmaceutics15041315 (PMC10142368; doi:10.3390/pharmaceutics15041315)
Supplement: Supplementary file 1 [file pharmaceutics-15-01315-s001.zip]

Archive with 1 entries (1 files):
- pharmaceutics-2333832-supplementary.pdf
